# Supplementary material for: Non-motor symptoms in motor neuron disease: prevalence, assessment and impact
Source: Brain Commun. 2023 Dec 7;6(1):fcad336. doi: 10.1093/braincomms/fcad336 (PMC10754319; doi:10.1093/braincomms/fcad336)
Supplement: fcad336_Supplementary_Data [file fcad336_supplementary_data.zip]

Archive with 2 entries (2 files):
- Supplementary Table 1.docx
- Supplementary_material.xlsx
