# Supplementary material for: Non-motor symptoms in motor neuron disease: prevalence, assessment and impact
Source: Brain Commun. 2023 Dec 7;6(1):fcad336. doi: 10.1093/braincomms/fcad336 (PMC10754319; doi:10.1093/braincomms/fcad336)
Supplement: fcad336_Supplementary_Data [file fcad336_supplementary_data.zip › Supplementary_material.xlsx]

## Sheet: Data
Study details		1. Clinical Questions																	2. NMS in MND
Participant Number	Date of Completion	1.1. Diagnosis date	1.2. Year of Diagnosis	1.3. Years Since Diagnosis	1.4. Long survivor (>7)	1.5. Sub-type	1.6. Symptoms to seek diagnosis	1.7. Area of Onset	1.8. Parts affected by MND	1.9. Riluzole status	1.10. NIV Status	1.11. GI Status	1.11. SLT referral	1.12 Current Age	1.13 Age at Diagnosis	1.14 Sex	1.16 Status	1.17 DOD	2.1. Sleep	2.1.1. Frequency of sleep	2.1.2. Significance of sleep	2.1.3. Describe sleep	2.2. Saliva	2.2.1. Frequency of saliva	2.2.2. Significance of saliva	2.2.3. Describe saliva	2.3. Pain	2.3.1. Frequency of pain	2.3.2. Significance of pain	2.3.3. Describe pain	2.4. Mood	2.4.1. Frequency of mood	2.4.2. Significance of mood	2.4.3. Describe mood	2.5. Anxiety	2.5.1. Frequency of anxiety	2.5.2. Significance of anxiety	2.5.3. Describe anxiety	2.6. Fatigue	2.6.1. Frequency of fatigue	2.6.2. Significance of fatigue	2.6.3. Describe fatigue	2.7. Cognition	2.7.1. Frequency of cognition	2.7.2. Significance of cognition	2.7.3. Describe cognition	2.8. Apathy	2.8.1. Frequency of apathy	2.8.2. Significance of apathy
NMS-001	2021-11-29	1999-01-01	1999	23	Yes	PLS	Voice & left leg	Mixed	Voice, balance	Discontinued	Never used	Never used	Yes	83	63	M	Alive	N/A	No	N/A	N/A	N/A	No	N/A	N/A	N/A	No	N/A	N/A	N/A	No	N/A	N/A	N/A	Yes	1	No	Small problems worry me	No	N/A	N/A	N/A	No	N/A	N/A	N/A	No	N/A	N/A
NMS-002	2021-12-02	2000-07-01	2000	22	Yes	PLS	Left leg	Lower limb	Lower legs, speech, hands, swallow & emotions	Never taken	Never used	Never used	Yes	61	43	M	Alive	N/A	Yes	1	No	ND	No	N/A	N/A	N/A	Yes	2	Yes	During the night I wake with cramps	Yes	1	No	ND	No	N/A	N/A	N/A	Yes	2	No	Mainly late afternoon	Yes	1	No	Struggling to find the right word	No	N/A	N/A
NMS-003	2022-01-27	1999-01-01	1999	23	Yes	SOD1 ALS	Weakness in fingers	Upper limb	Legs, arms, hands, feet	Currently taking	Never used	Never used	No	52	32	M	Alive	N/A	Yes	3	Yes	Snore, never feel refreshed	Yes	3	Yes	Wet pillow, clear throat often	Yes	3	Yes	Never know when a pain, ache or cramp is going to come on	Yes	3	Yes	I feel down every day which affects others	No	N/A	N/A	N/A	Yes	3	Yes	Knackered every day	No	N/A	N/A	N/A	No	N/A	N/A
NMS-004	2022-01-30	2008-12-01	2008	14	Yes	SOD1 ALS	Calf muscle wastage	Lower limb	Arms, legs and body	Discontinued	Currently using	Currently using	Yes	48	34	M	Alive	N/A	No	N/A	N/A	N/A	Yes	3	Yes	Problems clearing throat	Yes	3	Yes	Cramps and fasiculations	Yes	1	Yes	ND	Yes	3	Yes	heart rate increases, then difficulty breathing	No	N/A	N/A	N/A	No	N/A	N/A	N/A	Yes	1	No
NMS-005	2021-12-13	1990-01-01	1990	32	Yes	ALS	Left foot drop - slurring of speech	Mixed	Feet totally; partially - legs ; arms, hands and fingers, torso; head droop	Discontinued	Never used	Never used	Yes	77	46	M	Alive	N/A	No	N/A	N/A	N/A	Yes	3	Yes	weak epiglottis so trickles into lungs causing coughing to clear phlegm dribbling	Yes	ND	No	cramps in legs in early stages but nothing for 20 years	No	N/A	N/A	N/A	No	N/A	N/A	N/A	Yes	2	No	everything is an effort to move or communicate so get tired but have learnt to cope with it	No	N/A	N/A	N/A	No	N/A	N/A
NMS-006	2021-12-13	2020-01-01	2020	2	No	PLS	Legs	Lower limb	Legs, throat, feet & ankles	Never taken	Never used	Never used	Yes	56	35	M	Alive	N/A	No	N/A	N/A	N/A	No	N/A	N/A	N/A	Yes	1	Unsure	Morning cramps in my legs when I stretch	No	N/A	N/A	N/A	No	N/A	N/A	N/A	Yes	2	Yes	I need to sit and rest frequently during the day	No	N/A	N/A	N/A	No	N/A	N/A
NMS-007	2022-01-07	2009-07-28	2009	13	Yes	ALS	Dropped foot and balance	Lower limb	Arms, legs, bulbar and diaphragm	Discontinued	Never used	Never used	Yes	69	56	M	Alive	N/A	Yes	3	Yes	Difficult to get to sleep, wake up with pain in my legs, snoring, wake up with very dry mouth	Yes	2	Yes	Drooling is socially awkward	Yes	2	Yes	Wake me up during the night and pain when I start moving in the morning	Yes	2	Yes	Lack of motivation and apathy	Yes	2	No	Worries about how my illness will develop	Yes	3	Yes	Cannot tackle tasks that I used to enjoy doing. I have to give up doing tasks	No	N/A	N/A	N/A	Yes	1	No
NMS-008	2021-12-02	2001-01-01	2001	21	Yes	ALS	Dropped left foot	Lower limb	Legs, arms & hands	Never taken	Never used	Never used	Yes	68	58	M	Alive	N/A	No	N/A	N/A	N/A	No	N/A	N/A	N/A	Yes	1	No	ND	No	N/A	N/A	N/A	No	N/A	N/A	N/A	Yes	3	Unsure	ND	Yes	3	Yes	ND	Yes	2	Yes
NMS-009	2021-11-26	2018-01-01	2018	4	No	PLS	Balance & inability to run	Balance	Legs & arms	Never taken	Never used	Never used	No	75	62	M	Alive	N/A	Yes	ND	No	Sleep during day	No	N/A	N/A	N/A	No	N/A	N/A	N/A	No	N/A	N/A	N/A	No	N/A	N/A	N/A	No	N/A	N/A	N/A	Yes	2	Yes	Difficulty in finding correct word	No	N/A	N/A
NMS-010	2021-11-30	1991-01-01	1991	31	Yes	PLS	Balance & inability to run	Balance	Speech, legs, balance	Never taken	Discontinued	Never used	Yes	74	43	M	Alive	N/A	No	N/A	N/A	N/A	Yes	1	Unsure	Drooling at side of mouth	Yes	1	No	I get cramp in my rib cage	No	N/A	N/A	N/A	No	N/A	N/A	N/A	No	N/A	N/A	N/A	Yes	1	Unsure	I forget names of friends	No	N/A	N/A
NMS-011	2021-12-14	2011-11-01	2011	11	Yes	PLS	Twitching muscles in legs	Lower limb	Arms, legs, neck and shoulders	Currently taking	Never used	Never used	Yes	77	66	M	Alive	N/A	Yes	3	No	ND	No	N/A	N/A	N/A	Yes	3	Yes	ND	No	N/A	N/A	N/A	No	N/A	N/A	N/A	Yes	3	Unsure	Nd	Yes	3	Yes	ND	Yes	2	Yes
NMS-012	2022-01-24	2013-01-01	2013	9	Yes	ND	Sore calves and dragging foot	Lower limb	Weak hands, arms and feet, tired	Never taken	Never used	Never used	No	82	72	F	Alive	N/A	No	N/A	N/A	N/A	Yes	3	ND	Morning and night time, occasionally during the day	Yes	3	Yes	left leg spasms and twitching	Yes	1	No	Frustration at not being able to do things but it passes	Yes	1	No	ND	Yes	1	Unsure	Feel guilty at not being able to do much	ND	ND	ND	ND	ND	ND	ND
NMS-013	2021-12-04	2013-10-01	2013	9	Yes	ALS	Difficulty swallowing	Mixed	Swallow, all muscle groups	Currently taking	Never used	Currently using	Yes	86	77	M	Alive	N/A	No	N/A	N/A	N/A	Yes	3	Yes	ntermittent excess salivia often with a mucoid consistency. Total inability to swallow saliva. Have to express orally up to 20/30 per day and carry a bottle for this purpose	No	N/A	N/A	N/A	No	N/A	N/A	N/A	No	N/A	N/A	N/A	Yes	3	Yes	Limit any activity to short bursts and severly restrict walking distance	Yes	1	Unsure	ND	Yes	2	Yes
NMS-014	2022-01-22	2014-08-01	2014	8	Yes	PMA	Twiching and weakness in left ahnds	Muscle weakness	Arms and speech	Currently taking	Never used	Never used	Yes	61	53	M	Alive	N/A	Yes	2	Yes	Very tired all the time	Yes	3	Yes	Embarrassed and wet	Yes	3	Yes	Tiring and gets me down	Yes	3	Yes	Affects my relationships, get annoyed with myself and family	Yes	1	No	ND	Yes	3	Yes	Want to sleep all the time	Yes	1	Unsure	ND	Yes	2	Yes
NMS-015	2021-12-15	2014-07-01	2014	8	Yes	ALS	Twitching, falling, weakness	Lower limb	Legs, arms and hands	Discontinued	Never used	Never used	Yes	54	46	M	Alive	N/A	Yes	2	Yes	Awake for 2-3 days at a time	Yes	3	Unsure	Causes vomiting every morning	Yes	3	Yes	Pain keeps me awake	Yes	1	No	ND	Yes	2	Unsure	Worried how my death will affect my family	Yes	3	Yes	Have little or no energy which stops me from leaving the house	No	N/A	N/A	N/A	Yes	2	No
NMS-016	2021-11-29	2014-08-26	2014	8	Yes	PLS	Right foot drop, balance issues & slight slur in speech	Mixed	Legs, mouth, throat	Never taken	Never used	Never used	Yes	63	56	M	Alive	N/A	Yes	3	No	Struggle to sleep more than 2-3 hours at a time, results in tiredness and exhaustion by the end of the day	Yes	2	No	odd choking incident in day and at night uncomfortable "pooling" sensation in throat wakes me/keeps me awake	Yes	3	No	pain is generally not severe, just constant. An irritation which disturbs sleep due to leg cramping	Yes	1	No	Have the odd "bad day". Tend to be grumpy & demotivated but recognize it for what it is, and know it will pass. Affects those around me	No	N/A	N/A	N/A	Yes	1	No	Mainly when walking/standing/talking for too long. Tends to lead me towards avoiding do much of same	No	N/A	N/A	N/A	Yes	1	No
NMS-017	2022-01-20	2013-01-01	2013	9	Yes	ALS	Falling, walking and talking	Lower limb	Feet, legs, saliva and hands	Never taken	Never used	Never used	Yes	82	75	M	Alive	N/A	Yes	1	Yes	Cold feet & legs	Yes	3	Yes	Drooling	Yes	1	Yes	Bad leg cramps in night	No	N/A	N/A	N/A	No	N/A	N/A	N/A	Yes	1	No	Cause naps during the day	Yes	1	Yes	ND	Yes	1	Yes
NMS-018	2021-11-28	2013-07-09	2013	9	Yes	PLS	Stumbling, foot drop, falling when playing badminton	Lower limb	Legs, speech, balance, fingers	Never taken	Never used	Never used	Yes	67	58	M	Alive	N/A	No	N/A	N/A	N/A	Yes	1	No	Very occasional drooling during the day and between going to bed and falling asleep	No	N/A	N/A	N/A	Yes	1	No	Exhaustion and frustration	No	N/A	N/A	N/A	Yes	2	Unsure	I want to do things but the prospect of the effort involved puts me off	No	N/A	N/A	N/A	Yes	1	No
NMS-019	2021-11-24	2013-01-01	2013	9	Yes	PLS	Balance, weak left leg	Lower limb	Legs, voice, swallow	Never taken	Never used	Never used	Yes	69	60	M	Alive	N/A	Yes	1	No	Tiredness and fatigue	Yes	2	Yes	Can lead to embarrassment, dribble problems at time	Yes	1	No	Aches in the back, cramps in right leg and both affect sleep	No	N/A	N/A	N/A	No	N/A	N/A	N/A	Yes	1	No	I work hard to keep my muscles active leading to tiredness	Yes	2	Yes	I generally know what I want to say but at times it does not come out that way	No	N/A	N/A
NMS-020	2021-11-29	2014-12-01	2014	8	Yes	ALS	Problems walking, couldn't lift my left leg fully	Lower limb	Left leg	Discontinued	Never used	Never used	No	57	50	M	Alive	N/A	Yes	ND	No	I'm not affected by sleep problems anymore	No	N/A	N/A	N/A	Yes	3	Yes	My left leg has mild pain constantly plus the leg has spasms during evening rest, the spasms prevent me from relaxing	Yes	1	No	ND	Yes	3	No	ND	Yes	2	Yes	Fatigue affects everyday planning, it can be frustrating not feeling able to continue as you had planned	Yes	3	No	I try not to let these problems affect me in a negative way, I mostly laugh them off and accept my situation	Yes	1	No
NMS-021	2022-02-02	2015-10-01	2015	7	Yes	ALS	Back pain and falls	Balance	All of body apart from head	Currently taking	Currently using	Never used	No	67	60	F	Alive	N/A	No	N/A	N/A	N/A	No	N/A	N/A	N/A	Yes	3	Yes	Restless legs	Yes	1	No	ND	Yes	2	Yes	Mood swings	Yes	3	No	ND	Yes	2	No	ND	Yes	1	No
NMS-022	2021-12-28	2015-01-01	2015	7	Yes	PBP	Changes in clarity of speech	Speech	Speech and legs	Never taken	Never used	Never used	Yes	86	79	F	Alive	N/A	No	N/A	N/A	N/A	Yes	3	Yes	Embarrassment, constantly holding a tissue & stained clothing	Yes	2	unsure	Wary of cramps, painful feet in the early hours when in bed. Recently pain in the kneecaps	No	N/A	N/A	N/A	No	N/A	N/A	N/A	Yes	3	Yes	Can't work at desk before 11am. Bad in the evening, struggle to walk and hold balance	No	N/A	N/A	N/A	No	N/A	N/A
NMS-023	2021-11-25	2016-01-15	2016	6	No	ALS	Muscle pain, fatigue and weight loss	Mixed	Legs, hands and arms	Currently taking	Never used	Never used	Yes	64	58	M	Alive	N/A	Yes	3	Yes	Muscle pain, cramp, fasiculations	Yes	1	No	Drooling when laying in bed	Yes	3	Yes	Severe at all times and easier when moving	No	N/A	N/A	N/A	No	N/A	N/A	N/A	Yes	3	Yes	Constant	Yes	1	No	Memory and finding the right words	No	N/A	N/A
NMS-024	2022-01-21	2016-01-01	2016	6	No	MND-FTD	Speech and balance	Mixed	Legs	Never taken	Never used	Never used	No	75	69	M	Alive	N/A	No	N/A	N/A	N/A	No	N/A	N/A	N/A	No	N/A	N/A	N/A	No	N/A	N/A	N/A	No	N/A	N/A	N/A	No	N/A	N/A	N/A	No	N/A	N/A	N/A	No	N/A	N/A
NMS-025	2021-12-24	2015-01-01	2015	7	Yes	ALS	Finger on right hand	Upper limb	Right hand & forearm	Never taken	Never used	Never used	No	75	68	M	Alive	N/A	Yes	2	Unsure	Sometimes wake in the morning feeling tired	No	N/A	N/A	N/A	Yes	3	Yes	Both shoulder joints ache	Yes	1	No	Low motivation	No	N/A	N/A	N/A	Yes	2	Yes	Low motivation	No	N/A	N/A	N/A	Yes	1	No
NMS-026	2021-12-20	2016-06-01	2016	6	No	PLS	Speech	Speech	Speech, swallowing, legs - unable to stand or walk. Slight difficulties with manual dexterity	Never taken	Never used	Currently using	Yes	79	73	M	Alive	N/A	No	N/A	N/A	N/A	Yes	2	Unsure	Phlegm in throat especially in morning. Drooling which impedes speech	Yes	2	Yes	Legs jump uncontrollably on occasion. Muscle pain in left hip	No	N/A	N/A	N/A	No	N/A	N/A	N/A	Yes	1	Unsure	Falling asleep at computer or while reading	Yes	1	Unsure	Difficulty remembering names or words. Opening documents or computer programs and then forgetting why they are open	No	N/A	N/A
NMS-027	2021-11-24	2016-03-04	2016	6	No	ALS	Kept falling & something wrong with muscles	Balance	Legs & arms	Never taken	Never used	Never used	Yes	63	57	F	Alive	N/A	Yes	3	No	Sometimes I go to sleep then wake up for an hour or two, then fall asleep again	Yes	2	Yes	Mostly before eating, I spit saliva in flannel	Yes	1	No	Sometimes get cramp	No	N/A	N/A	N/A	No	N/A	N/A	N/A	No	N/A	N/A	N/A	Yes	1	ND	I wouldn't say it affects me	No	N/A	N/A
NMS-028	2022-01-06	2016-05-01	2016	6	No	ALS	Weakness/loss of dexterity in left hand	Upper limb	Both hands and arms, and left leg	Never taken	Discontinued	Never used	No	62	56	M	Alive	N/A	Yes	1	No	Occasionally do not get enough sleep - causes problems with drowsiness during day	No	N/A	N/A	N/A	Yes	3	Yes	Awake me whilst sleeping Limit certain activities Limit domestic/personal capabilities	Yes	1	No	Restricts activites, don#t feel like doing anything	No	N/A	N/A	N/A	Yes	1	Yes	Restricts activites, too tired to do anything	No	N/A	N/A	N/A	No	N/A	N/A
NMS-029	2021-11-30	2016-06-22	2016	6	No	PLS	Speech & limp	Mixed	Voice, legs, grip	Never taken	Never used	Never used	Yes	66	61	M	Alive	N/A	Yes	2	No	I have always been a bad sleeper	No	N/A	N/A	N/A	Yes	2	No	I have accept it is part of having MND	No	N/A	N/A	N/A	No	N/A	N/A	N/A	Yes	1	No	ND	No	N/A	N/A	N/A	No	N/A	N/A
NMS-030	2021-11-25	2015-01-01	2015	7	Yes	ALS	Left arm & leg, falls, right arm	Mixed limb	Left leg/arm more affected than right	Never taken	Never used	Never used	Yes	72	66	M	Alive	N/A	Yes	1	No	ND	Yes	2	No	I am able to control it by swallowing frequently	Yes	1	No	ND	Yes	1	No	Not for long - my sense of humour returns quickly	Yes	1	No	Very briefly - I am a positive person 99% of the time	Yes	1	Yes	Lack of energy	Yes	1	No	Sometimes frustration but most humourous	Yes	1	ND
NMS-031	2022-01-19	2016-10-01	2016	6	No	ALS	Muscle weakness & wastage	Muscle weakness	Left side of body	Discontinued	Never used	Never used	No	77	71	M	Alive	N/A	Yes	3	No	Nocturia 4x, snoring	Yes	1	ND	Thick musuc	Yes	3	Yes	Awful pain and terrible cramps	Yes	1	ND	Low mood due to pain & frustration	No	N/A	N/A	N/A	Yes	2	No	ND	No	N/A	N/A	N/A	Yes	1	No
NMS-032	2021-11-26	2016-12-21	2016	6	No	ALS	Lower limb	Lower limb	Upper and lower limb	Currently taking	Never used	Never used	No	68	63	M	Alive	N/A	Yes	2	No	a little frustrated not getting to sleep	No	N/A	N/A	N/A	Yes	1	No	It was incredibly painful in early stages, not so much now	No	N/A	N/A	N/A	No	N/A	N/A	N/A	Yes	3	Yes	Limits activity and conversation, 1 hour and I need to rest, since 2016	No	N/A	N/A	N/A	No	N/A	N/A
NMS-033	2021-11-13	2016-12-01	2016	6	No	ALS	Skin twitching, loss of power in left arm	Muscle weakness	Arms, legs, neck, speech & diaphragm	Currently taking	Never used	Never used	Yes	51	46	M	Alive	N/A	Yes	2	No	Turning in bed disturbs sleep	No	N/A	N/A	N/A	Yes	3	No	Mainly cramps in legs in bed	No	N/A	N/A	N/A	No	N/A	N/A	N/A	Yes	1	No	ND	No	N/A	N/A	N/A	No	N/A	N/A
NMS-034	2022-01-18	2016-01-01	2016	6	No	PMA	Cramps and spasms in hands, arms and feet	Mixed limb	ND	Never taken	Currently using	Never used	Yes	84	79	M	Alive	N/A	No	N/A	N/A	N/A	No	N/A	N/A	N/A	Yes	2	ND	Shooting apin and cramps	No	N/A	N/A	N/A	No	N/A	N/A	N/A	Yes	3	Unsure	Dropping off to sleep whenever I sit down	Yes	2	Yes	ND	Yes	2	Yes
NMS-035	2021-12-07	2017-06-01	2017	5	No	PLS	Speech, left hand and movement	Mixed	All	Currently taking	Never used	Never used	Yes	56	51	M	Alive	N/A	Yes	2	No	Loss of time	No	N/A	N/A	N/A	Yes	2	No	Cramps	No	N/A	N/A	N/A	No	N/A	N/A	N/A	Yes	2	Yes	ND	Yes	1	No	Frustrating	No	N/A	N/A
NMS-036	2022-01-22	2013-08-01	2013	9	Yes	PLS	Hand grip	Upper limb	Speech and walking	Never taken	Never used	Never used	Yes	69	64	M	Alive	N/A	Yes	1	Unsure	Sleep later	Yes	1	No	ND	Yes	2	Yes	difficulty walking	Yes	1	No	ND	Yes	1	No	Get nervous	Yes	1	Yes	Feel drained	Yes	1	Yes	ND	Yes	1	No
NMS-037	2021-12-01	2019-07-01	2019	3	No	ALS	Weakness in my right arm and hand	Upper limb	Right and left arms, hands and legs; throat	Never taken	Never used	Never used	Yes	45	41	F	Alive	N/A	No	N/A	N/A	N/A	No	N/A	N/A	N/A	Yes	ND	No	Until a few weeks ago, I suffered with cramps in my legs before and while getting out of bed in the morning. They were not severe, and they no longer occur.	Yes	1	No	I become frustrated with the lengthening list of activities I can no longer perform, such as dressing, cutting food and speaking as clearly as I used to	Yes	1	No	I am afraid of falling when walking with my Zimmer frame and during transfers, such as between my wheelchair and my bed or a car. Also I get anxious about finding an accessible toilet when I am away from home: I look online beforehand to find them	Yes	1	Yes	The main problem is with using my Zimmer frame when attending appointments, since I cannot take my wheelchair by car. I get tired after walking about 20 metres	No	N/A	N/A	N/A	No	N/A	N/A
NMS-038	2021-11-26	2017-10-01	2017	5	No	PLS	Right knee/ankle	Lower limb	Legs, stability, balance, speech & swallow	Never taken	Never used	Never used	Yes	68	64	M	Alive	N/A	No	N/A	N/A	N/A	No	N/A	N/A	N/A	No	N/A	N/A	N/A	No	N/A	N/A	N/A	No	N/A	N/A	N/A	Yes	1	No	Just a few days but not for some time	No	N/A	N/A	N/A	Yes	1	ND
NMS-039	2021-12-03	2017-12-03	2017	5	No	PLS	Speech	Speech	All	Never taken	Never used	Never used	yes	57	52	F	Alive	N/A	No	N/A	N/A	N/A	No	N/A	N/A	N/A	Yes	2	No	ND	Yes	1	No	ND	No	N/A	N/A	N/A	Yes	1	No		No	N/A	N/A	N/A	No	N/A	N/A
NMS-040	2022-01-03	2018-01-01	2018	4	No	ALS	Struggle to breath when lying down	Respiratory	Chest muscles and leg muscle weakness	Never taken	Currently using	Never used	No	65	61	F	Alive	N/A	No	N/A	N/A	N/A	No	N/A	N/A	N/A	No	N/A	N/A	N/A	No	N/A	N/A	N/A	No	N/A	N/A	N/A	No	N/A	N/A	N/A	No	N/A	N/A	N/A	No	N/A	N/A
NMS-041	2021-12-16	2017-01-01	2017	5	No	ALS	Right hand grip	Upper limb	Legs, hands and arms	Never taken	Never used	Never used	No	75	71	M	Alive	N/A	No	N/A	N/A	N/A	No	N/A	N/A	N/A	No	N/A	N/A	N/A	No	N/A	N/A	N/A	No	N/A	N/A	N/A	No	N/A	N/A	N/A	No	N/A	N/A	N/A	Yes	1	ND
NMS-042	2022-01-20	2017-06-01	2017	5	No	ALS	Leg weakness	Lower limb	Muscle loss, breathing, walking	Never taken	Currently using	Never used	No	57	53	M	Alive	N/A	Yes	3	Yes	Breathless, on breathing machine at night	No	N/A	N/A	N/A	Yes	3	Yes	ND	No	N/A	N/A	N/A	Yes	1	Unsure	Fear of dying in sleepYes	Yes	3	Unsure	No energy	No	N/A	N/A	N/A	Yes	1	Yes
NMS-043	2021-12-07	2018-08-04	2018	4	No	ALS	Right leg and muscle twitching	Lower limb	Hands & legs	Currently taking	Never used	Never used	No	43	40	M	Alive	N/A	Yes	3	No	Now take sleeping tablets	No	N/A	N/A	N/A	Yes	2	Yes	Lower back pain, muscle cramps & spasms	Yes	1	No	On anti-anxiety medication	Yes	1	No	Worrying about the future, improved recently	Yes	1	No	Sometimes have to have an afternoon sleep or a few days rest	No	N/A	N/A	N/A	No	N/A	N/A
NMS-044	2022-02-01	2018-10-19	2018	4	No	ALS	Muscle spasms, balance issues	Balance	Legs and arms	Never taken	Currently using	Never used	No	47	44	M	Alive	N/A	No	N/A	N/A	N/A	No	N/A	N/A	N/A	No	N/A	N/A	N/A	No	N/A	N/A	N/A	No	N/A	N/A	N/A	No	N/A	N/A	N/A	No	N/A	N/A	N/A	No	N/A	N/A
NMS-045	2021-12-07	2018-10-01	2018	4	No	ALS	Falls	Balance	All	Discontinued	Never used	Never used	Yes	75	72	F	Alive	N/A	Yes	1	Unsure	Struggle to get to sleep, long periods of wakefulness in the night	No	N/A	N/A	N/A	Yes	3	Yes	I find it wearing	Yes	1	No	Dispiriting	Yes	2	Unsure	Difficult to remain positive	Yes	3	No	Hard to do interesting things	No	N/A	N/A	N/A	Yes	1	No
NMS-046	2021-12-09	2018-10-09	2018	4	No	ALS	Upper limb	Upper limb	Upper limb	Currently taking	Never used	Never used	No	52	48	F	Alive	N/A	Yes	1	No	Just get up	No	N/A	N/A	N/A	Yes	ND	ND	Controlled by quinine tablets	Yes	1	No	ND	Yes	1	No	ND	Yes	1	Yes	Felt as if I am no use	Yes	1	Yes	A bit annoyed if in conversation with other people	Yes	2	Yes
NMS-047	2022-01-27	2019-09-12	2019	4	No	ALS	Monomelic	ND	ND	Currently taking	Never used	ND	ND	59	56	M	Alive	N/A	Yes	1	No	ND	No	N/A	N/A	N/A	Yes	1	No	ND	Yes	3	Yes	Aggressive behaviour to my wife	Yes	2	Yes	Feelings of lonliness and vulnerability in house	No	N/A	N/A	N/A	No	N/A	N/A	N/A	Yes	2	Yes
NMS-048	2022-01-03	2019-01-01	2019	3	No	PMA	Walking	Lower limb	All body	Never taken	Currently using	Never used	Yes	49	46	M	Alive	N/A	Yes	2	Yes	Causes stress/anxiety and daytime tiredness	No	N/A	N/A	N/A	Yes	3	Yes	Causes discomfort and affects concentration	Yes	1	Yes	Takes the joy away from life and thought of future happiness	Yes	3	Yes	Can't sleep	Yes	3	Yes	Lack of motivation to do things and reduces social interactions	No	N/A	N/A	N/A	Yes	2	Yes
NMS-049	2022-01-31	2019-03-05	2019	3	No	ALS	Hand weakness, cramps, pain and fasiculations	Upper limb	Left arm, shoulder and hand, both legs, right arm, appetite	Currently taking	Currently using	Discontinued	Yes	31	28	F	Alive	N/A	Yes	3	Unsure	Always wake early, go to bed late, sleep inbetween, restless and use NIV for sleep apnoea	No	N/A	N/A	N/A	Yes	3	Yes	Sore joints, left shoulder pain, spasms, cramps and trapped nerves	Yes	1	Unsure	Recent refferal for depression	No	N/A	N/A	N/A	Yes	3	Yes	Sleep during the day makes doing tasks harder	Yes	1	Unsure	Struggle to plan ahead, leave things to the last minute	Yes	1	No
NMS-050	2022-01-01	2017-06-01	2017	5	No	ALS	Twitches, cramps and difficulty walking	Lower limb	ND	Never taken	Never used	Never used	Yes	64	61	M	Alive	N/A	ND	ND	ND	ND	Yes	ND	Yes	ND	Yes	ND	No	ND	Yes	ND	Yes	ND	Yes	ND	Yes	ND	Yes	ND	Yes	ND	No	ND	No	ND	No	N/A	N/A
NMS-051	2022-02-10	2019-05-16	2019	3	No	PLS	Tingling in right foot, affecting ability to use stairs	Lower limb	Right leg, right arm, dexterity and balance	Never taken	Never used	Never used	No	74	71	F	Alive	N/A	Yes	2	No	Mainly nocturia, able to get back to sleep	No	N/A	N/A	N/A	Yes	3	No	Daily neuropathic pain - heat sensation in legs and buttocks Used to have cramp in my leg but not now	Yes	1	No	Less tolerant but the mood only lasts at most a few hours and is weekly occurrence at most	Yes	1	No	I worry about how my wife will cope as my condition worsens - and know she worries about this too	Yes	1	No	Risk of falling asleep after lunch/evening	Yes	2	No	Thinking is slower and word finding difficulty	No	N/A	N/A
NMS-052	2021-11-24	2019-08-12	2019	3	No	ALS	Hand weakness, falling over	Upper limb	arms, legs	Currently taking	Currently using	Currently using	No	32	29	F	Alive	N/A	Yes	3	Yes	Struggling to stay asleep, feeling unrested	No	N/A	N/A	N/A	Yes	3	Yes	Uncomfortable all the time	No	N/A	N/A	N/A	Yes	1	No	ND	Yes	1	Unsure	ND	No	N/A	N/A	N/A	No	N/A	N/A
NMS-053	2022-01-23	2019-09-05	2019	3	No	ALS	Severe weakness in upper limbs	Upper limb	Upper limbs, respiratory, speech	Never taken	Currently using	Currently using	Yes	57	55	M	Dead	2022-02-14	Yes	2	Unsure	Leaves me feeling tired all of the time	No	N/A	N/A	N/A	Yes	3	Yes	Limits daily activites	Yes	1	No	Makes you focus on the negatives of MND	Yes	2	No	Prevents me from relaxing	Yes	2	Yes	Unable to do the things I want to do	No	N/A	N/A	N/A	No	N/A	N/A
NMS-054	2022-01-10	2018-10-01	2018	4	No	ND	Slurring speech	Speech	Voice, swallow, strength and co-ordination	Discontinued	Currently using	Currently using	Yes	64	62	M	Alive	N/A	No	N/A	N/A	N/A	Yes	3	Yes	Drooling every day when not wearing breathing mask	No	N/A	N/A	N/A	No	N/A	N/A	N/A	No	N/A	N/A	N/A	Yes	3	Yes	No strength or stamina daily	Yes	2	Yes	Need assistance to do simple tasks	Yes	1	No
NMS-055	2021-11-25	2019-01-01	2019	3	No	ALS	Limp and falling over	Lower limb	Both legs and one arm, voice	Never taken	Never used	Never used	Yes	70	68	M	Alive	N/A	Yes	3	No	Cannot get comfortable	No	N/A	N/A	N/A	Yes	1	No	Cramp in feet and calf	No	N/A	N/A	N/A	No	N/A	N/A	N/A	Yes	1	No	Just tired	No	N/A	N/A	N/A	No	N/A	N/A
NMS-056	2021-12-01	2019-11-01	2019	3	No	ALS	Speech	Speech	Arms, legs & throat	Currently taking	Never used	Currently using	Yes	55	53	F	Alive	N/A	No	N/A	N/A	N/A	Yes	2	Unsure	It gets cleaned away but getting worse	Yes	2	Yes	Aches and pains in arms and fingers	Yes	1	No	Feeling sad/low, makes me cry, just for the day	No	N/A	N/A	N/A	Yes	1	No	Sometimes go to bed in afternoon, not often	No	N/A	N/A	N/A	No	N/A	N/A
NMS-057	2022-01-21	2019-11-01	2019	3	No	PLS	Foot drop	Lower limb	Legs, arms, breathing & speech	Never taken	Discontinued	Never used	Yes	78	75	F	Alive	N/A	Yes	3	Yes	Feel tired	No	N/A	N/A	N/A	Yes	2	Unsure	Stiffness	Yes	2	Unsure	Started on an antidepressant	Yes	1	No	Anxious about my condition	Yes	2	No	ND	No	N/A	N/A	N/A	No	N/A	N/A
NMS-058	2021-12-24	2019-11-01	2019	3	No	ALS	Foot drop	Lower limb	Legs and shoulders	Currently taking	Never used	Never used	No	77	74	M	Alive	N/A	No	N/A	N/A	N/A	No	N/A	N/A	N/A	Yes	2	No	Cramp in legs and arms	No	N/A	N/A	N/A	No	N/A	N/A	N/A	No	N/A	N/A	N/A	No	N/A	N/A	N/A	No	N/A	N/A
NMS-059	2022-01-03	2019-05-24	2019	3	No	ND	Shoulder pain, loss of power and muscle in left hand	Muscle weakness	Left hand, walking	Discontinued	Never used	Never used	No	85	82	F	Alive	N/A	Yes	3	No	Sleep well at night but naps during the day	No	N/A	N/A	N/A	Yes	2	Unsure	Leg cramps at night disturb sleep	No	N/A	N/A	N/A	Yes	1	No	Need to move and do something	No	N/A	N/A	N/A	Yes	3	Yes	Prevents communication and understanding. Memory very poor	Yes	2	No
NMS-060	2021-12-17	2019-12-24	2019	3	No	ALS	Weak hand, falling over	Mixed limb	All	Discontinued	Discontinued	Never used	No	69	67	M	Alive	N/A	No	N/A	N/A	N/A	No	N/A	N/A	N/A	No	N/A	N/A	N/A	No	N/A	N/A	N/A	No	N/A	N/A	N/A	Yes	3	No	ND	No	N/A	N/A	N/A	No	N/A	N/A
NMS-061	2021-12-10	2020-03-01	2020	2	No	ALS	Weakness in right arm	Upper limb	Arms and legs	Discontinued	Never used	Never used	No	59	57	M	Alive	N/A	No	N/A	N/A	N/A	No	N/A	N/A	N/A	Yes	2	Yes	Severe pain in limbs and lower back	Yes	1	No	ND	No	N/A	N/A	N/A	Yes	2	Yes	Tiredness	No	N/A	N/A	N/A	No	N/A	N/A
NMS-062	2021-12-08	2020-02-20	2020	2	No	MND-FTD	Speech, right foot drop	Mixed	Mouth, throat and right leg	Currently taking	Never used	Currently using	Yes	73	71	M	Alive	N/A	Yes	2	No	Daytime sleeping	Yes	3	Yes	Use cloth continually	No	N/A	N/A	N/A	Yes	1	Unsure	Extreme emotional displays	No	N/A	N/A	N/A	No	N/A	N/A	N/A	No	N/A	N/A	N/A	No	N/A	N/A
NMS-063	2022-01-20	2020-03-02	2020	2	No	ALS	Dropped left foot	Lower limb	Leg leg hand and arm	Never taken	Never used	Never used	Yes	73	71	F	Alive	N/A	No	N/A	N/A	N/A	No	N/A	N/A	N/A	Yes	1	ND	Minimal, mainly left hand	No	N/A	N/A	N/A	No	N/A	N/A	N/A	Yes	ND	ND	Back and hip pain when standing for long periods	Yes	2	No	Mostly memory	No	N/A	N/A
NMS-064	2021-11-26	2019-11-01	2019	3	No	ND	Muscle wastage and arm weakness	Muscle weakness	Arms, chest. Lungs & legs	Never taken	Currently using	Never used	Yes	63	61	M	Alive	N/A	Yes	3	Yes	Difficulty getting to sleep, dozing during the day	No	N/A	N/A	N/A	Yes	3	Yes	Aching joints, hips & shoulders	Yes	1	No	ND	Yes	1	No	Uncomfortable in social settings/crowds	yes	3	Yes	No energy	No	N/A	N/A	N/A	Yes	2	Yes
NMS-065	2021-11-26	2020-01-01	2020	2	No	ND	Trips and falls	Balance	Arms, legs and diphragm	Currently taking	Never used	Never used	No	74	72	F	Alive	N/A	No	N/A	N/A	N/A	No	N/A	N/A	N/A	No	N/A	N/A	N/A	No	N/A	N/A	N/A	Yes	1	No	Fear of progression and care needs	Yes	1	No	Need to rest	No	N/A	N/A	N/A	No	N/A	N/A
NMS-066	2021-11-25	2020-05-29	2020	2	No	ALS	Weaker power in the right arm	Upper limb	Both arms	Discontinued	Never used	Never used	Yes	66	65	M	Alive	N/A	Yes	1	No	Sleeping more leads to discomfort in my arms	No	N/A	N/A	N/A	Yes	2	No	Sharp pains in contracted fingers and aches in upper arms	Yes	1	No	Rarely feel down	No	N/A	N/A	N/A	No	N/A	N/A	N/A	No	N/A	N/A	N/A	Yes	1	No
NMS-067	2021-12-05	2020-06-17	2020	2	No	ALS	Loss of power in finger	Upper limb	Right hand & shoulder	Currently taking	Discontinued	Never used	No	50	49	F	Alive	N/A	Yes	3	Yes	Fatigue	Yes	3	Yes	Constantly clearing chest	Yes	2	Yes	Frustration	No	N/A	N/A	N/A	No	N/A	N/A	N/A	Yes	2	Yes	ND	No	N/A	N/A	N/A	No	N/A	N/A
NMS-068	2022-01-26	2020-06-01	2020	2	No	ALS	Foot drop	Lower limb	Left leg	Currently taking	Never used	Never used	No	65	64	F	Alive	N/A	No	N/A	N/A	N/A	No	N/A	N/A	N/A	Yes	3	ND	Walking difficult	Yes	ND	Yes	ND	Yes	1	ND	Get anxious if have to climb stairs	No	N/A	N/A	N/A	No	N/A	N/A	N/A	No	N/A	N/A
NMS-069	2021-12-23	2020-06-01	2020	2	No	ALS	Sore throat and trouble talking	Speech	Throat and hands	Never taken	Never used	Currently using	Yes	77	75	F	Alive	N/A	Yes	3	Yes	Fatigue	Yes	3	Yes	Fear of choking	Yes	1	Unsure	ND	No	N/A	N/A	N/A	Yes	1	Unsure	ND	Yes	1	ND	Get grumpy	Yes	3	ND	Frustrated	No	N/A	N/A
NMS-070	2022-01-25	2020-07-30	2020	2	No	PBP	Speech, swallow, breathing difficulties	Mixed	Speech, swallow, breathing	Never taken	Never used	Never used	Yes	48	46	F	Alive	N/A	No	N/A	N/A	N/A	No	N/A	N/A	N/A	No	N/A	N/A	N/A	No	N/A	N/A	N/A	No	N/A	N/A	N/A	No	N/A	N/A	N/A	No	N/A	N/A	N/A	No	N/A	N/A
NMS-071	2021-12-27	2020-05-01	2020	2	No	PBP	Speech, words slurring	Speech	Speech, mobility, swallowing, eating	Discontinued	Never used	Currently using	Yes	49	47	M	Alive	N/A	Yes	3	No	Sleeping at night is difficult	Yes	3	Yes	ND	Yes	3	No	Aches in arms	No	N/A	N/A	N/A	No	N/A	N/A	N/A	No	N/A	N/A	N/A	No	N/A	N/A	N/A	Yes	3	No
NMS-072	29/11/2021	2020-07-13	2020	2	No	ALS	Trips and falls	Balance	Legs and left hand	Currently taking	Never used	Never used	Yes	58	57	F	Alive	N/A	Yes	3	Yes	Feel guilty as I keep my husband awake	No	N/A	N/A	N/A	Yes	3	Unsure	Sometimes gets me down however I suppose it goes with the diagnosis	Yes	1	Unsure	Sometimes I am teary and feel guilty at how much it has changed our lives	Yes	1	No	I usually hide how I am feeling and try reading or do activities that distract me	Yes	3	Yes	The exhaustion is frustrating, simple tasks are anything but	No	N/A	N/A	N/A	Yes	2	Yes
NMS-073	2021-11-24	2020-08-01	2020	2	No	ALS	Muscle fasiculation and cramps	Muscle weakness	Hands, back	Discontinued	Never used	Never used	No	83	82	M	Alive	N/A	No	N/A	N/A	N/A	No	N/A	N/A	N/A	Yes	2	Unsure	Cramps in legs & fingers	No	N/A	N/A	N/A	No	N/A	N/A	N/A	Yes	1	No	Sometimes lack energy	No	N/A	N/A	N/A	No	N/A	N/A
NMS-074	2021-12-06	2019-05-12	2019	3	No	ALS	Emotion & voice	Speech	Bulbar - arms, hands, neck, speech, swallow	Currently taking	Never used	Currently using	Yes	57	56	M	Dead	2021-12-12	Yes	3	Yes	Tired during day, stressful	Yes	3	Yes	Risk of choking, need to suction regularly	Yes	1	Unsure	Hands need stretched to relieve ache	Yes	1	Unsure	ND	Yes	1	Unsure	ND	Yes	1	Unsure	nd	No	N/A	N/A	N/A	No	N/A	N/A
NMS-075	2021-12-12	2019-08-01	2019	3	No	PBP	Slurred speech and unsteady gait	Mixed	Speech and unsteady walking	Currently taking	Never used	Never used	Yes	82	80	F	Alive	N/A	Yes	1	No	ND	Yes	2	ND	Now have a medication patch	ND	ND	ND	ND	No	N/A	N/A	N/A	No	N/A	N/A	N/A	Yes	ND	ND	When cleaning I have to sit down	Yes	1	No	I plan to do things but I don’t do them immediately	Yes	1	No
NMS-076	2021-11-23	2021-08-19	2021	1	No	ALS	Dropped right foot then left weakness	Lower limb	Lower limbs, legs and feet	Discontinued	Never used	Never used	No	61	59	F	Alive	N/A	Yes	3	Yes	I have burning/tingling pains in both feed which causes me disturbed sleep. I snore lying on my back	No	N/A	N/A	N/A	Yes	3	Yes	Aches in my legs and stiffness and cramps which cause discomfort	No	N/A	N/A	N/A	No	N/A	N/A	N/A	Yes	1	No	I can fall asleep early evening	No	N/A	N/A	N/A	No	N/A	N/A
NMS-077	2021-12-06	2020-08-18	2020	2	No	PBP	Muscle twitches, cramp & altered voice	Mixed	Neck muscles, shoulders and lung function	Never taken	Currently using	Currently using	No	65	63	M	Alive	N/A	No	N/A	N/A	N/A	Yes	3	Yes	Thick saliva affects ability to eat	Yes	3	Yes	Neck pain due to lack of muscles to support the head	Yes	3	Yes	Makes me sad	No	N/A	N/A	N/A	Yes	3	Yes	Restricts me from doing most things	Yes	3	Yes	Very frustrated	No	N/A	N/A
NMS-078	2022-01-23	2020-03-01	2020	2	No	PLS	Balance issues, falls, speech, choking	Mixed	Balance, choking, speech, falls & stiffness in leg	Never taken	Never used	Never used	Yes	66	65	F	Alive	N/A	Yes	2	Unsure	Getting to sleep is hard, wake up tired. Snoring/broken sleep due to blocked nose	Yes	2	No	Stops me speaking fluently. I drool on my pilates mat which is embarrassing	Yes	2	Unsure	Stiffness/dull aches in legs and shoulders	No	N/A	N/A	N/A	Yes	1	Unsure	Can't settle sometimes or get on with a task, occasionally feel nauseous	No	N/A	N/A	N/A	Yes	2	Yes	Speech has slowed, word fidning difficulties, frustrating	No	N/A	N/A
NMS-079	2021-12-22	2020-09-15	2020	2	No	PBP	Slurred words	Speech	ND	Currently taking	Never used	Currently using	Yes	59	57	F	Alive	N/A	Yes	3	Yes	Takes 2 hours to get to sleep, wakening in the night	Yes	3	Yes	Tried even botox, drool constantly	No	N/A	N/A	N/A	No	N/A	N/A	N/A	No	N/A	N/A	N/A	No	N/A	N/A	N/A	No	N/A	N/A	N/A	No	N/A	N/A
NMS-080	2021-11-22	2020-08-27	2020	2	No	ALS	Dropped right foot	Lower limb	All limbs, check, pelvis & abdomen	Currently taking	Currently using	Currently using	Yes	47	45	F	Alive	N/A	Yes	1	No	Frustration, tiredness and pain	No	N/A	N/A	N/A	Yes	3	Yes	Discomfort and distressing	Yes	2	No	ND	Yes	1	No	ND	No	N/A	N/A	N/A	No	N/A	N/A	N/A	No	N/A	N/A
NMS-081	2022-01-21	2018-12-01	2018	4	No	ALS	Foot drop	Lower limb	Legs	Currently taking	Currently using	Never used	No	71	69	M	Alive	N/A	No	N/A	N/A	N/A	No	N/A	N/A	N/A	Yes	2	Yes	Cramp in hands when opening jars	No	N/A	N/A	N/A	No	N/A	N/A	N/A	Yes	2	Yes	When moving around	No	N/A	N/A	N/A	Yes	2	ND
NMS-082	2021-12-11	2020-09-01	2020	2	No	ALS	respiratory	Respiratory	Right hand, breathing	Never taken	Currently using	Never used	ND	66	64	M	Alive	N/A	No	N/A	N/A	N/A	No	N/A	N/A	N/A	No	N/A	N/A	N/A	Yes	3	Yes	No motivation to do anything	Yes	3	Yes	No motivation to do anything	Yes	3	Yes	I can't walk very far	No	N/A	N/A	N/A	Yes	3	Yes
NMS-083	2021-11-24	2020-09-01	2020	2	No	ALS	Breath	Respiratory	Right side, diaphragm	Currently taking	Discontinued	Currently using	Yes	66	64	F	Alive	N/A	Yes	2	Yes	Fatigued next day	No	N/A	N/A	N/A	Yes	2	Yes	Weary	Yes	2	Yes	Weary	Yes	3	Yes	Sad	Yes	2	Yes	ND	No	N/A	N/A	N/A	No	N/A	N/A
NMS-084	2021-12-11	2021-10-16	2021	1	No	ALS	Right foot drop & atrophy, fasiculations & weakness in right hand	Mixed limb	All limbs, core, breathing, swallow	Discontinued	Currently using	Currently using	Yes	64	62	M	Dead	2021-12-25	Yes	3	Yes	Lack energy, lying awake at night, start the day tired	No	N/A	N/A	N/A	Yes	1	No	Aches in legs and back	Yes	1	ND	Not all day, linked to tiredness	Yes	1	No	Worry about the future	Yes	3	Yes	But may be due to lack of sleep	No	N/A	N/A	N/A	Yes	2	Yes
NMS-085	2021-11-23	2020-10-01	2020	2	No	ALS	Feet	Lower limb	Legs	Discontinued	Currently using	Never used	No	67	65	M	Alive	N/A	No	N/A	N/A	N/A	No	N/A	N/A	N/A	Yes	2	Yes	Nuisance	No	N/A	N/A	N/A	Yes	1	Yes	Nuisance as I want to move on	Yes	2	Unsure	Only when day progressess	No	N/A	N/A	N/A	No	N/A	N/A
NMS-086	2021-11-30	2020-10-30	2020	2	No	PLS	Muscle atrophy in left hand	Upper limb	Both hands, jaw & left side of tongue	Never taken	Never used	Never used	Yes	58	56	F	Alive	N/A	Yes	3	Yes	Fatigue and brain fog	Yes	1	No	Mouth over produces saliva & I have difficulty keeping it in my mouth	Yes	1	No	Joint pain in arm muscle, spasms in hands/feets	Yes	1	No	Get emotional and have a good cry	No	N/A	N/A	N/A	Yes	2	Yes	Physical exhaustion, battery drains when I use my arms & hands	Yes	2	Unsure	Takes a wee while to remember timelines, brain is more in the now	Yes	1	No
NMS-087	2021-12-02	2021-07-14	2021	1	No	ALS	Right foot drop & right hand	Mixed limb	Left hand & leg, head drop	Currently taking	Never used	Never used	No	61	58	M	Alive	N/A	Yes	3	No	Time spent catching up on sleep	Yes	3	Yes	No appetite and interrupts sleep	Yes	2	Unsure	Taking quinine	No	N/A	N/A	N/A	No	N/A	N/A	N/A	Yes	3	Yes	Simple tasks are exhausting	No	N/A	N/A	N/A	No	N/A	N/A
NMS-088	2021-11-23	2019-01-01	2019	3	No	ALS	Arms & legs	Mixed limb	Arms & legs	Never taken	Never used	Never used	No	67	65	M	Alive	N/A	No	N/A	N/A	N/A	No	N/A	N/A	N/A	Yes	1	Yes	Pain in legs, upper thighs	Yes	1	Unsure	Slightly depressed	Yes	1	No	Cant really sit still, always on the go	Yes	1	No	Overdoing it, just lethargic	Yes	1	No	Sometimes need to think about what I'm trying to say	No	N/A	N/A
NMS-089	2021-12-17	2020-11-01	2020	2	No	ALS	Bilateral foot drop	Lower limb	Lower legs	Currently taking	Never used	Never used	No	70	68	M	Alive	N/A	Yes	1	Unsure	Either due to worry about MND or other causes such as right foot pain	Yes	1	No	Hardly at all	Yes	2	ND	Pains in wrist and right foot but maybe not due to MND (osteoarthritis / gout)	Yes	1	No	Part of getting old	No	N/A	N/A	N/A	No	N/A	N/A	N/A	No	N/A	N/A	N/A	No	N/A	N/A
NMS-090	2021-11-28	2021-12-01	2021	1	No	ND	Tripping	Balance	Legs	Currently taking	Never used	Never used	No	57	56	F	Alive	N/A	No	N/A	N/A	N/A	Yes	1	unsure	Annoying	Yes	1	Unsure	Annoying	Yes	1	Unsure	ND	Yes	1	Unsure	Fed up with it all	Yes	2	Yes	Makes me angry	No	N/A	N/A	N/A	Yes	2	ND
NMS-091	2021-12-01	2020-11-24	2020	2	No	PBP	Choking, speech, fatigue, swallowing saliva & balance	Mixed	Tongue, throat, neck, legs, arms	Never taken	Currently using	Currently using	Yes	69	68	F	Dead	2022-02-22	Yes	2	Yes	I feel really tired all the time	Yes	3	Yes	It makes me feel self conscious and embarrassed	Yes	2	Yes	It makes it difficult to hold my head up	Yes	3	Yes	I don't go out much and only see family	Yes	3	Yes	I am always worrying about what lies ahead and my family	yes	3	Yes	No energy to do anything	No	N/A	N/A	N/A	Yes	3	Yes
NMS-092	2021-11-26	2020-12-01	2020	2	No	ALS	Muscle twitch, slurred speech	Speech	Arms, mouth, hands & leegs	Never taken	Never used	Never used	Yes	59	57	M	Alive	N/A	No	N/A	N/A	N/A	Yes	3	Yes	Sometimes makes me choke	Yes	3	yes	Makes simple jobs hard but can be fun	No	N/A	N/A	N/A	No	N/A	N/A	N/A	Yes	2	No	I have low energy	Yes	1	No	I have a bad memory	No	N/A	N/A
NMS-093	2022-01-20	2021-01-01	2021	1	No	ALS	Breathless, limp	Respiratory	Right foot, leg, hands	Currently taking	Currently using	Currently using	Yes	66	65	M	Alive	N/A	No	N/A	N/A	N/A	Yes	ND	ND	ND	Yes	ND	ND	ND	No	N/A	N/A	N/A	No	N/A	N/A	N/A	No	N/A	N/A	N/A	Yes	ND	ND	ND	No	N/A	N/A
NMS-094	2021-11-25	2021-02-01	2021	1	No	ALS	Muscle wasting & hand cramp	Muscle weakness	All	Currently taking	Never used	Never used	Yes	70	69	F	Dead	2022-01-08	No	N/A	N/A	N/A	Yes	1	No	Thick mucus	Yes	2	yes	Back pain and arm cramps	Yes	1	No	ND	Yes	1	No	ND	Yes	3	Yes	Complete exhaustion, very debilitating	Yes	3	Yes	Memory loss, poor organisation of tasks	Yes	2	No
NMS-095	2021-11-26	2021-02-01	2021	1	No	PBP	Speech	Speech	Mouth & hands	Never taken	Currently using	Discontinued	Yes	71	70	F	Alive	N/A	No	N/A	N/A	N/A	Yes	3	Yes	Thick saliva in morning, drooling when speaking	No	N/A	N/A	N/A	No	N/A	N/A	N/A	No	N/A	N/A	N/A	Yes	2	ND	Just not able to do much	No	N/A	N/A	N/A	No	N/A	N/A
NMS-096	2022-02-09	2020-03-01	2020	2	No	PLS	Problems walking	Lower limb	Lower limbs, legs and feet	Never taken	Never used	Never used	Yes	63	61	F	Alive	N/A	Yes	2	No	Wake up several times overnight	No	N/A	N/A	N/A	No	N/A	N/A	N/A	No	N/A	N/A	N/A	Yes	1	No	Get a little anxious at times, but not too much, worry a little about condition & future	Yes	1	No	Have occasional days of feeling very tired	No	N/A	N/A	N/A	No	N/A	N/A
NMS-097	2021-11-25	2021-02-25	2021	1	No	ND	Right foot & swallow	Mixed	Brain, breathing, legs, back, energy, arms & swallow	Never taken	Never used	Never used	Yes	67	66	F	Dead	2022-01-12	Yes	1	No	Wake up sometimes with breathing issues	No	N/A	N/A	N/A	No	N/A	N/A	N/A	Yes	3	Yes	Very depressed, medication, can't cry but want to	Yes	2	Yes	Medication	Yes	3	Yes	Exhausted all the time	Yes	2	Yes	Loose words	Yes	3	Yes
NMS-098	2021-11-29	2021-04-01	2021	1	No	ND	Slurred words	Speech	Speech	Currently taking	Never used	Discontinued	Yes	68	67	F	Alive	N/A	No	N/A	N/A	N/A	Yes	3	No	ND	No	N/A	N/A	N/A	Yes	1	No	ND	No	N/A	N/A	N/A	Yes	3	Unsure	Puts me off doing anything	No	N/A	N/A	N/A	No	N/A	N/A
NMS-099	2021-11-26	2019-04-01	2019	3	No	ALS	Speech	Speech	Speech & swallow	Currently taking	Never used	Currently using	Yes	62	61	F	Alive	N/A	No	N/A	N/A	N/A	Yes	ND	ND	Having to watch what I wear and being social	Yes	1	No	Some pain in neck and headaches	Yes	1	No	Frustration with communication causing low mood	Yes	1	No	When faced with busy places & being social	Yes	1	Yes	Lack of food or nutrients, or doing a lot of walking	No	N/A	N/A	N/A	No	N/A	N/A
NMS-100	2021-12-22	2021-04-13	2021	1	No	ALS	Walking, tiredness, fcramps in legs, difficulty breathing	Mixed	Breathing, hand cramps and left leg	Never taken	Currently using	Never used	Yes	73	72	M	Alive	N/A	Yes	1	Yes	Can't shut off brain, it becomes over active and can't relax	Yes	3	Unsure	Drooling into breathing mask is uncomfortable	Yes	3	Yes	Can't grasp cutlery, sore head in mornings	Yes	1	No	Feel tired and don't want to do anything	Yes	2	Yes	Feel tense and can't relax, neck/shoulders get sore	Yes	3	Yes	Every effort is exhausting, takes it out of me	Yes	2	Yes	Worrying at times	Yes	3	Yes
NMS-101	2021-11-21	2021-03-01	2021	1	No	ALS	Leg weakness, fasiculations	Lower limb	Legs, arms & hands	Currently taking	Never used	Never used	No	48	47	M	Alive	N/A	Yes	2	No	I snore - problem for my partner not me	No	N/A	N/A	N/A	No	N/A	N/A	N/A	No	N/A	N/A	N/A	Yes	1	No	I worry about leaving the house as I have mobility issues	No	N/A	N/A	N/A	No	N/A	N/A	N/A	No	N/A	N/A
NMS-102	2021-11-28	2021-04-23	2021	1	No	PBP	Voice	Speech	Voice, sore muscles	Never taken	Never used	Never used	Yes	57	56	M	Alive	N/A	Yes	1	No	ND	No	N/A	N/A	N/A	Yes	2	Yes	Currently have pain in arm & leg	Yes	ND	No	I have just come off mitrazapine so not now	Yes	ND	No	I have just come off mitrazapine that I was taking to help	No	N/A	N/A	N/A	No	N/A	N/A	N/A	No	N/A	N/A
NMS-103	2021-11-25	2021-04-29	2021	1	No	ALS	Loss of strength	Mixed limb	Arms, hands & leegs	Currently taking	Never used	Never used	No	62	62	M	Alive	N/A	Yes	2	No	Wake up when moving in bed	No	N/A	N/A	N/A	Yes	2	No	ND	No	N/A	N/A	N/A	No	N/A	N/A	N/A	Yes	1	No	ND	No	N/A	N/A	N/A	No	N/A	N/A
NMS-104	2021-12-05	2021-04-01	2021	1	No	ALS	ND	ND	Shortness of breath and muscle wastage	Never taken	Currently using	Never used	Yes	73	72	M	Alive	N/A	Yes	3	No	Tiredness, shortness of breath	Yes	2	Yes	Causes choking & coughing fits	No	N/A	N/A	N/A	Yes	1	No	Diminishing quality of life, mood has got darker as reality of future hits	Yes	1	No	Concern for future and increasing reliance on friends as I live alone	Yes	2	Yes	Shortness of breath, need assisted ventilation more often and naps through day	No	N/A	N/A	N/A	No	N/A	N/A
NMS-105	2021-11-23	2021-05-01	2021	1	No	ALS	Foot drop	Lower limb	Legs, right arm and right side of body	Currently taking	Never used	Never used	No	51	50	F	Alive	N/A	Yes	3	Yes	Pain disrupts sleep which causes tiredness and anxiety	No	N/A	N/A	N/A	Yes	3	Yes	Pain lin legs, back and at night	Yes	1	Yes	ND	Yes	2	ND	Low mood leads to anxiety which stops me from doing thingsYes	Yes	1	No	Linked to low mood	No	N/A	N/A	N/A	Yes	1	Yes
NMS-106	2021-11-27	2021-06-01	2021	1	No	ALS	Weakness in hands	Upper limb	Hands, arms & legs	Never taken	Never used	Never used	No	85	84	F	Alive	N/A	Yes	2	Yes	Fatigue, shakiness	Yes	1	No	ND	Yes	3	Yes	Painful	Yes	2	Unsure	Live alone but better if people are there	Yes	2	No	Makes me depressed	Yes	3	No	ND	Yes	1	No	Struggle to remember names	No	N/A	N/A
NMS-107	2021-12-23	2021-06-22	2021	1	No	PMA	Falls and slurred speech	Mixed	All	Never taken	Never used	Currently using	Yes	66	66	F	Alive	N/A	No	N/A	N/A	N/A	No	N/A	N/A	N/A	ND	ND	ND	ND	Yes	1	No	I cry, I stop	No	N/A	N/A	N/A	No	N/A	N/A	N/A	No	N/A	N/A	N/A	No	N/A	N/A
NMS-108	2021-12-17	2021-03-01	2021	1	No	PLS	Foot drop and tripping over	Lower limb	Left leg	Never taken	Never used	Never used	No	60	60	M	Alive	N/A	Yes	2	Yes	Fatigue, slows down day to day workload	ND	ND	ND	ND	Yes	2	Yes	Cramps, pins & needles, restless leg at night disturbs sleep	Yes	2	Yes	Get quite emotional	Yes	3	Yes	Don't get jobs done, probably full of rage & anger	Yes	2	Yes	Affects work, trip a lot and affects balance, feels like being in a trance	Yes	2	Yes	Frustration, especially with fatigue	Yes	2	Yes
NMS-109	2022-01-20	2021-04-23	2021	1	No	ALS	Walking	Lower limb	ND	Currently taking	Never used	Never used	Yes	55	55	M	Dead	2021-10-30	No	N/A	N/A	N/A	Yes	3	No	Just get on with it	No	N/A	N/A	N/A	No	N/A	N/A	N/A	No	N/A	N/A	N/A	No	N/A	N/A	N/A	No	N/A	N/A	N/A	No	N/A	N/A
NMS-110	2021-11-25	2021-07-02	2021	1	No	ALS	Calf muscle cramps, pain in toes & difficulty walking	Lower limb	Legs, speech & ecessive saliva	Never taken	Never used	Never used	Yes	71	70	M	Alive	N/A	Yes	1	Yes	Very tired next day	Yes	3	Yes	It keeps me awake	Yes	1	Unsure	Usually occurs when getting up off the floor after exercise	No	N/A	N/A	N/A	Yes	1	Unsure	Worried about the future	Yes	2	Yes	In the evenings	Yes	2	Yes	Struggle to find the right word	No	N/A	N/A
NMS-111	2021-12-15	2021-08-03	2021	1	No	PBP	Slurred speed, right foot drop	Mixed	All	Currently taking	Currently using	Currently using	Yes	63	62	M	Alive	N/A	Yes	ND	No	These were initially problems - improved by antidepressants and NIV	Yes	ND	No	More or less gone since taking carbocystein	No	N/A	N/A	N/A	Yes	ND	No	Not experienced recently	Yes	ND	No	Coming to terms with condition helped this	Yes	1	No	Falling asleep every few hours and medication & food regimes get out of sync	No	N/A	N/A	N/A	Yes	ND	No
NMS-112	2021-12-27	2021-07-01	2021	1	No	PBP	Voice	Speech	Voice and hands	Never taken	Never used	Never used	Yes	68	67	F	Alive	N/A	No	N/A	N/A	N/A	Yes	3	Yes	ND	ND	ND	ND	ND	ND	ND	ND	ND	ND	ND	ND	ND	Yes	1	No	ND	ND	ND	ND	ND	ND	ND	ND
NMS-113	2021-12-05	2021-08-20	2021	1	No	ALS	Lack of energy, weight loss, breathlessness	Respiratory	Breathing, legs, strengths	Currently taking	Currently using	Never used	Yes	74	73	M	Alive	N/A	Yes	1	Yes	Still tired after sleeping	No	N/A	N/A	N/A	No	N/A	N/A	N/A	Yes	1	Unsure	Lack of motivation	Yes	1	No	Embarrassment and fear of falling	Yes	3	Yes	Unable to participate with the family	Yes	1	No	Frustration	Yes	1	No
NMS-114	2022-01-14	2021-08-13	2021	1	No	PMA	Weakness in hands and legs	Mixed limb	Left hand, arm and both legs	Never taken	Never used	Never used	No	55	55	M	Alive	N/A	Yes	1	Unsure	ND	No	N/A	N/A	N/A	Yes	2	Yes	ND	No	N/A	N/A	N/A	No	N/A	N/A	N/A	No	N/A	N/A	N/A	No	N/A	N/A	N/A	Yes	1	No
NMS-115	2021-11-23	2021-08-01	2021	1	No	ND	Slurring of speech & cramps in my hands	Mixed	Occasional cramp in hands/feet	Never taken	Never used	Never used	No	55	54	M	Alive	N/A	Yes	2	Unsure	Before starting the trial 6 hours sleep, now 8	No	N/A	N/A	N/A	Yes	ND	No	Only affects me when I am cold or tired	No	N/A	N/A	N/A	No	N/A	N/A	N/A	ND	ND	ND	ND	ND	ND	ND	ND	ND	ND	ND
NMS-116	2021-11-26	2021-08-17	2021	1	No	ALS	Walking difficulty, strength in arms	Mixed limb	Arms & legs	Currently taking	Never used	Never used	No	32	31	M	Alive	N/A	No	N/A	N/A	N/A	No	N/A	N/A	N/A	Yes	1	No	Cramps in legs & fingers	No	N/A	N/A	N/A	No	N/A	N/A	N/A	No	N/A	N/A	N/A	No	N/A	N/A	N/A	No	N/A	N/A
NMS-117	2022-02-07	2021-02-10	2021	1	No	ALS	Limp, footdrop, leg fasiculations	Lower limb	Legs,arms, body core	Currently taking	Never used	Never used	No	64	63	F	Alive	N/A	Yes	2	Unsure	Discomformt stops a good nights sleep	No	N/A	N/A	N/A	Yes	3	Yes	Painful feet and underside of right leg when sitting	No	N/A	N/A	N/A	No	N/A	N/A	N/A	Yes	2	Unsure	Because of poor sleep I feel tired and my eyes are sore	No	N/A	N/A	N/A	Yes	3	Yes
NMS-118	2022-02-07	2021-08-17	2021	1	No	ALS	Weak right leg, limp	Lower limb	Legs and arms	Never taken	Never used	Never used	No	64	63	M	Alive	N/A	Yes	2	Yes	Broken sleep, more tired in the morning than when went to bed	Yes	2	Unsure	Dry mouth, settles with mouthwash	Yes	3	No	Used to get leg cramps at night	Yes	2	Yes	Used to be happy go luck, not much fun with a cloud hanging over you daily	Yes	3	Yes	Can't seem to shut my brain off at night, the silliest things go round in my head	Yes	3	Yes	Put it down to lack of sleep	Yes	2	Yes	Cant seem to find the word	Yes	3	Yes
NMS-119	2022-02-08	2021-07-01	2021	1	No	ALS	High CO2	Respiratory	Hands, neck & breathing	Currently taking	Currently using	Currently using	Yes	65	64	F	Alive	N/A	Yes	1	No	Makes me more tired the next day	Yes	3	Yes	Makes spending time with friends more difficult due to choking and coughing	Yes	1	No	Reaching for items above my head and carrying items	No	N/A	N/A	N/A	No	N/A	N/A	N/A	Yes	1	Yes	Gets in the way of doing things	No	N/A	N/A	N/A	No	N/A	N/A
NMS-120	2022-02-23	2021-02-01	2021	1	No	ALS	Loss of mobility	Lower limb	Legs	Currently taking	Never used	Never used	No	74	73	F	Alive	N/A	No	N/A	N/A	N/A	No	N/A	N/A	N/A	No	N/A	N/A	N/A	No	N/A	N/A	N/A	Yes	ND	Unsure	ND	Yes	2	ND	ND	No	N/A	N/A	N/A	No	N/A	N/A
[truncated: 57 more columns]

## Sheet: Key
Frequency of symptom occuring
3	every day
2	most days
1	a few days
Symptom problems
3	significant problem
2	time to time
1	Not a big issue
Completion method
1	Acceptable
0	Not sure
-1	Prefer not to
